# Supplementary material for: Genome-Wide Identification, Evolution, and Expression Analysis of LBD Transcription Factor Family in Bread Wheat (Triticum aestivum L.)
Source: Front Plant Sci. 2021 Sep 3;12:721253. doi: 10.3389/fpls.2021.721253 (PMC8446603; doi:10.3389/fpls.2021.721253)
Supplement: Supplementary file 1 [file Data_Sheet_1.xlsx]

## Sheet: Table S1
Table S1. Accession number and samples information of RNA-seq data using in this study
database	Treatment or Tissue	Project ID	Experiment Accession	Experiment Title
NCBI SRA	heat	PRJNA257938	SRX673845	heat stress for 6h replicate 2
			SRX673844	heat stress for 6h replicate 1
			SRX673843	heat stress for 1h replicate 2
			SRX673841	heat stress for 1h replicate 1
	salt	PRJNA293629	SRX1162598	salt stress for 48h
			SRX1162596	salt stress for 24h
			SRX1162594	salt stress for 12h
			SRX1162592	salt stress for 6h
			SRX1162597	salt control (no treatment) sample replicate 2
	cold	PRJNA253535	SRX625524	low temperature stress(4℃) replicate 1
			SRX625523	low temperature stress(4℃) replicate 2
			SRX625522	low temperature stress(4℃) replicate 3
			SRX625521	low temperature stress(23℃) replicate 1
			SRX625520	low temperature stress(23℃) replicate 2
			SRX625519	low temperature stress(23℃) replicate 3
	drought	PRJNA257938	SRX673840	drought stress for 6h replicate 2
			SRX673839	drought stress for 6h replicate 1
			SRX673838	drought stress for 1h replicate 2
			SRX673836	drought stress for 1h replicate 1
			SRX673835	drought control (no treatment) sample replicate 2
			SRX673834	drought control (no treatment) sample replicate 1
WHEAT URGI	grain		grain_Z75_rep1
			grain_Z75_rep2
			grain_Z85_rep1
			grain_Z85_rep2
	leaf		leaf_Z10_rep1
			leaf_Z10_rep2
			leaf_Z23_rep1
			leaf_Z23_rep2
			leaf_Z71_rep1
			leaf_Z71_rep2
	root		root_Z10_rep1
			root_Z10_rep2
			root_Z13_rep1
			root_Z13_rep2
			root_Z39_rep1
			root_Z39_rep2
	spike		spike_Z32_rep1
			spike_Z32_rep2
			spike_Z39_rep1
			spike_Z39_rep2
			spike_Z65_rep1
			spike_Z65_rep2
	stem		stem_Z30_rep1
			stem_Z30_rep2
			stem_Z32_rep1
			stem_Z32_rep2
			stem_Z65_rep1
			stem_Z65_rep2

## Sheet: Table S2
Table S2. The primers used in this study
Gene ID	Forward primer (5'-3')	Reverse primer (5'-3')
Ta_1A_LBD1	GTCGAGGTGGACGCCTACTG	CCGCCGTCGACGACATAAAG
Ta_1B_LBD5	CACTGGATGATGCACCAGTTACTC	CAAGCAAATTCATCAAGCAGGTC
Ta_2D_LBD17	CTGGATGCATTCGTCACTCAAC	TCCAACAAATTCATCAAGCAGGTC
Ta_2A_LBD14	GCATAGCTCACATCACCACCAC	GGTCCTTGAGTGTACGTGCTG
Ta_2B_LBD16	GCACATTTACCTTGTGAAAACATAGAG	GCTATTGTCTGTACATTGCAACCATG
Ta_2D_LBD19	CATCAATACATCACCACCACCCTC	GGTCCTTGAGTGTAGTACGTGCTG
Ta_4A_LBD44	GTATACACACCGGACTATACAGCC	CTAGTTGAGATATGCCGACTAGAGG
Ta_4B_LBD47	GATTCACTCCACAAGCTGCAAG	CTCCTCCGAAGGAACTTGCATG
Ta_4D_LBD58	GACAGTATCCACAGTAGCACCATG	ACATGCATGCTGTGACACCTAGTTG
Ta_6A_LBD81	GTATCCACAGTAGCACCATGCTTC	GATGTGACACCTAGTTGACATATGC
Ta_6B_LBD83	TGATGATGGTATCCACAGTAGCAC	CTCATGGAACATTCTAGTTTTGCAG
Ta_U_LBD90	CATGTCAACTAGGTGTCACATC	GCTCATGGAACATTCTACAACG
GAPDH	GAGGTCATCGTCATCAACGACAG	GTTGGAGACGACCTGGATGTTC

## Sheet: Table S3
Table S3. Cis-elements organizations of TaLBD genes
	3-AF3 binding site	ABRE	AE-box	ARE	AuxRR-core	Box II	CAT-box	CGTCA-motif	DRE core	G-box	GA-motif	GARE-motif	GATA-motif	GATT-motif	GCN4_motif	GT1-motif	Gap-box	I-box	LTR	MBS	MBSI	MRE	MSA-like	O2-site	P-box	RY-element	SARE	Sp1	TATC-box	TC-rich	TC-rich repeats	TCA-element	TCCC-motif	TGA-element	TGACG-motif	box S	circadian
Ta-1A-LBD1	0	0	0	1	0	0	1	0	0	0	0	0	0	0	0	0	0	0	0	0	0	0	0	1	0	0	0	0	0	1	0	0	0	0	0	0	0
Ta-1A-LBD2	0	0	1	1	0	0	0	0	0	0	0	0	0	0	1	0	0	0	0	0	0	0	0	0	0	0	0	0	0	0	0	0	0	0	0	0	0
Ta-1A-LBD3	0	1	1	1	0	0	0	1	0	1	0	0	1	0	0	0	1	0	1	1	0	0	0	0	0	0	0	0	0	0	0	0	0	1	0	0	0
Ta-1A-LBD4	0	1	0	1	1	0	1	1	1	0	1	0	0	0	0	1	0	0	0	0	0	0	0	0	1	1	0	0	0	0	0	1	0	0	1	1	0
Ta-1B-LBD5	0	1	0	1	0	0	1	1	0	1	0	0	0	0	0	1	0	0	1	1	0	0	0	0	0	0	0	0	0	1	0	1	0	0	1	0	0
Ta-1B-LBD6	0	0	1	1	0	0	0	0	0	0	0	0	1	0	1	0	0	0	0	0	0	0	0	0	0	0	0	1	0	0	0	0	0	0	0	0	0
Ta-1B-LBD7	0	1	0	1	0	0	0	1	0	1	0	0	0	0	0	0	1	0	1	0	0	0	0	0	1	0	0	0	0	0	1	0	0	1	1	0	0
Ta-1B-LBD8	0	1	0	0	0	0	1	1	0	1	0	0	1	0	1	0	0	0	0	0	0	0	0	0	0	0	0	0	0	0	0	0	0	1	0	0	0
Ta-1D-LBD9	0	1	0	0	0	0	0	1	0	1	0	1	0	0	0	0	1	0	0	0	1	0	0	1	0	0	0	0	0	0	0	0	0	1	0	0	0
Ta-1D-LBD10	0	0	0	1	0	0	0	1	0	0	0	0	0	0	0	0	0	0	0	0	0	0	0	0	0	0	0	0	0	0	0	0	0	1	0	0	0
Ta-1D-LBD11	0	1	0	1	0	0	0	1	0	1	0	0	1	0	0	0	1	0	1	1	0	0	0	1	1	0	0	0	0	0	1	0	0	1	0	0	0
Ta-1D-LBD12	0	1	0	0	1	0	0	1	1	1	1	0	0	0	0	0	0	0	0	1	0	0	0	0	0	1	0	0	0	0	0	1	0	0	1	0	0
Ta-2A-LBD13	0	1	0	1	0	0	1	0	0	1	0	0	1	0	0	1	0	0	1	0	0	0	0	0	0	0	0	1	0	0	0	0	0	0	0	0	0
Ta-2A-LBD14	0	1	1	1	0	0	1	1	1	1	1	1	0	1	0	0	0	0	0	1	1	0	0	0	1	0	0	0	1	0	0	0	0	1	1	1	0
Ta-2B-LBD15	0	1	0	1	1	0	1	0	0	1	1	0	0	0	0	1	0	0	0	1	0	0	1	0	0	0	0	1	0	0	0	0	1	0	0	0	0
Ta-2B-LBD16	0	1	0	1	0	0	1	1	0	1	0	0	0	0	0	0	0	0	0	0	0	0	0	1	0	0	0	1	0	0	0	0	0	1	1	0	0
Ta-2D-LBD17	0	1	0	0	1	0	0	1	0	0	0	1	0	0	0	0	1	0	1	0	0	0	0	0	0	0	0	0	0	0	0	0	0	1	0	0	0
Ta-2D-LBD18	0	1	0	0	1	0	1	1	0	1	0	1	1	0	0	0	0	0	1	0	0	0	0	0	0	0	0	1	0	0	0	0	0	1	0	0	0
Ta-2D-LBD19	0	1	1	1	0	0	1	1	1	0	1	1	0	1	0	0	0	0	0	1	0	0	1	0	0	0	0	0	0	0	0	0	0	1	1	1	0
Ta-3A-LBD20	0	1	0	0	0	0	1	0	1	1	0	0	0	0	0	0	1	0	0	0	1	0	0	0	1	1	0	0	0	0	1	0	0	0	0	0	0
Ta-3A-LBD21	0	1	0	1	0	0	0	1	0	1	0	1	1	0	0	0	0	0	0	1	0	0	0	0	1	0	0	0	0	1	0	0	0	0	1	0	0
Ta-3A-LBD22	0	1	0	0	0	0	0	0	1	0	1	1	0	0	0	0	1	0	0	0	0	0	0	0	0	0	0	0	0	0	0	0	0	1	0	0	0
Ta-3A-LBD23	0	1	1	1	0	0	0	1	1	1	0	0	1	1	0	0	1	0	0	0	1	0	1	0	1	0	0	0	1	0	0	0	0	0	1	0	0
Ta-3A-LBD24	0	0	0	0	0	0	0	1	0	0	1	0	1	0	0	0	0	0	0	0	0	0	0	0	0	0	0	1	0	0	1	1	0	1	0	0	0
Ta-3A-LBD25	0	1	1	1	0	0	0	0	1	0	1	0	0	0	0	0	1	0	1	1	0	0	0	0	1	0	1	0	1	0	1	0	0	0	0	0	0
Ta-3A-LBD26	0	1	1	1	0	0	1	1	0	1	0	0	0	0	0	0	0	1	0	1	0	0	0	1	0	1	0	0	0	0	1	0	0	1	0	0	0
Ta-3B-LBD27	0	1	1	1	1	0	1	1	0	1	0	0	1	0	0	0	0	0	1	1	0	0	0	1	0	0	0	1	0	0	0	1	0	1	0	0	0
Ta-3B-LBD28	0	0	0	0	0	0	1	0	1	0	0	0	0	0	0	0	1	0	0	0	1	0	0	0	1	1	0	0	0	0	0	0	0	0	0	0	0
Ta-3B-LBD29	0	1	0	1	0	0	0	1	0	1	0	1	0	0	0	0	0	0	1	1	0	0	0	0	1	1	0	0	0	1	0	0	0	0	1	0	0
Ta-3B-LBD30	0	1	1	0	1	0	0	0	0	1	0	0	0	0	0	0	0	0	0	0	0	0	0	0	0	0	0	0	0	0	0	1	0	0	0	0	0
Ta-3B-LBD31	0	1	0	0	0	0	1	1	0	1	0	0	0	0	0	1	0	0	1	1	0	0	0	0	0	0	0	1	0	0	0	1	0	1	1	0	0
Ta-3B-LBD32	0	1	0	0	0	0	1	1	0	1	0	0	0	0	0	0	0	0	1	0	0	0	0	1	0	1	0	0	0	0	1	0	0	1	0	0	0
Ta-3D-LBD33	0	1	1	1	0	0	0	1	1	1	1	0	0	0	0	0	0	0	0	1	0	0	0	0	1	1	0	0	0	0	0	0	0	0	1	0	0
Ta-3D-LBD34	0	0	1	0	0	0	1	1	1	0	0	0	0	0	0	0	1	0	0	1	0	0	0	0	1	0	1	0	0	0	1	0	0	0	0	1	0
Ta-3D-LBD35	0	1	1	1	0	0	0	1	1	1	0	0	1	1	0	0	0	0	0	0	1	0	1	0	1	0	0	0	1	0	0	0	0	0	1	0	0
Ta-3D-LBD36	0	1	1	0	1	0	0	1	1	1	1	0	0	0	0	0	1	0	0	0	0	0	0	0	0	0	0	0	0	0	0	0	1	0	1	0	0
Ta-3D-LBD37	0	1	0	0	0	1	0	0	0	1	0	0	0	0	0	0	1	0	0	1	0	0	0	0	1	0	1	0	0	0	0	0	0	0	0	0	0
Ta-3D-LBD38	0	1	1	1	0	0	1	0	0	1	0	0	0	0	0	0	0	1	0	1	0	0	0	0	0	1	0	0	0	0	0	0	0	0	0	0	0
Ta-4A-LBD39	0	1	0	0	0	1	0	0	1	1	1	0	0	1	0	0	0	0	0	1	0	0	0	0	0	1	1	0	0	0	0	1	0	0	1	0	0
Ta-4A-LBD40	0	1	0	0	0	0	1	1	1	1	1	0	0	1	0	0	0	0	0	0	1	0	0	0	1	0	0	0	1	1	0	0	0	0	1	0	0
Ta-4A-LBD41	0	1	0	0	0	0	0	0	1	0	1	0	0	1	0	0	0	0	0	0	0	0	0	0	0	1	0	0	0	0	0	0	1	0	0	0	0
Ta-4A-LBD42	0	1	0	1	0	0	0	0	0	1	0	1	0	0	0	0	0	0	1	0	0	0	0	1	0	1	0	1	0	0	0	0	0	0	0	0	0
Ta-4A-LBD43	0	1	0	1	0	0	0	1	1	0	1	0	0	1	0	0	0	0	0	0	0	0	0	1	0	0	0	0	1	0	0	0	0	0	1	0	0
Ta-4A-LBD44	0	0	0	1	0	0	0	0	0	0	0	0	0	0	1	0	0	0	0	1	0	0	0	1	1	0	0	0	0	0	0	1	0	0	1	0	0
Ta-4A-LBD45	0	1	1	0	0	0	1	1	1	1	1	0	1	0	0	1	0	0	1	1	1	0	0	0	1	1	1	0	0	0	0	1	0	1	1	0	0
Ta-4A-LBD46	0	1	0	1	0	0	1	0	0	1	0	1	0	0	0	1	0	0	0	1	0	0	1	0	0	1	0	0	0	0	0	0	1	0	0	0	0
Ta-4B-LBD47	0	1	0	1	0	0	0	0	0	0	0	0	0	0	0	0	0	0	0	1	0	1	0	0	1	0	0	0	1	1	0	0	1	0	0	0	0
Ta-4B-LBD48	0	1	0	1	0	0	1	1	0	1	0	0	1	0	0	0	0	0	0	1	0	0	0	0	1	0	0	1	0	0	1	0	0	1	1	0	0
Ta-4B-LBD49	0	1	0	1	0	0	0	1	0	1	0	0	1	0	0	1	0	1	1	1	0	0	0	1	1	1	0	1	0	0	1	0	1	1	0	0	0
Ta-4B-LBD50	0	1	0	1	0	0	1	1	0	1	1	0	0	0	0	0	0	0	0	0	0	0	0	0	1	0	0	0	0	0	0	1	0	1	0	0	0
Ta-4B-LBD51	0	1	0	0	0	0	0	0	0	1	0	0	0	0	0	1	0	0	0	1	0	0	0	1	0	1	0	0	1	0	0	0	0	0	0	0	0
Ta-4B-LBD52	0	1	0	0	0	0	0	1	0	1	0	0	0	0	0	0	0	0	1	0	0	0	0	0	1	1	1	0	0	0	1	0	0	1	0	0	0
Ta-4B-LBD53	0	1	1	1	0	0	0	1	1	1	1	0	1	0	0	0	0	0	1	1	1	0	0	0	0	1	1	0	1	0	0	0	0	0	1	0	0
Ta-4B-LBD54	0	1	0	0	0	0	0	0	0	0	0	1	0	0	0	1	0	0	0	1	0	0	0	0	0	0	0	0	0	0	1	0	1	0	0	0	0
Ta-4B-LBD55	0	1	0	1	1	0	0	1	1	1	1	0	0	0	0	1	0	0	0	1	1	0	0	1	0	0	0	0	1	0	1	0	0	1	1	1	0
Ta-4B-LBD56	0	1	1	1	0	0	1	0	0	0	0	0	1	0	0	0	0	0	1	0	0	1	0	0	1	0	0	0	0	1	0	0	0	0	0	0	0
Ta-4B-LBD57	0	1	1	1	0	0	1	1	0	1	0	0	1	0	0	0	0	1	1	1	0	0	0	1	1	0	0	1	0	0	0	1	1	1	0	0	0
Ta-4D-LBD58	0	1	0	1	0	0	0	1	0	1	0	0	0	0	0	1	0	0	0	1	0	1	0	0	1	0	0	0	0	1	0	1	0	0	1	0	0
Ta-4D-LBD59	0	1	1	1	1	0	1	1	1	1	1	0	0	1	0	0	0	0	0	0	1	0	0	0	0	0	0	0	1	0	0	0	1	0	1	0	0
Ta-4D-LBD60	0	1	0	1	0	0	0	0	1	0	1	0	0	0	0	0	1	0	0	0	0	0	0	0	0	1	0	0	1	0	0	0	1	0	0	0	0
Ta-4D-LBD61	0	1	0	1	0	0	0	1	0	1	0	0	1	0	0	0	0	0	0	1	0	0	0	1	1	1	0	0	0	0	0	1	1	1	0	0	0
Ta-4D-LBD62	0	1	0	0	0	0	0	0	1	1	1	0	0	0	0	0	1	0	0	0	0	0	0	0	1	0	1	0	0	0	0	1	0	0	0	0	0
Ta-4D-LBD63	0	1	0	0	0	0	0	1	0	1	0	0	0	0	0	1	0	0	1	0	0	0	0	0	1	0	0	0	0	0	1	0	0	1	0	0	0
Ta-4D-LBD64	0	1	1	1	0	0	0	1	1	1	1	0	1	1	1	0	0	0	0	1	1	0	0	0	1	1	1	0	1	0	0	1	0	0	1	0	0
Ta-4D-LBD65	0	1	0	1	0	0	1	0	0	0	0	1	0	0	0	1	0	0	0	1	0	0	0	1	0	0	0	0	0	0	0	0	1	0	0	0	0
Ta-4D-LBD66	0	1	0	0	0	0	1	1	0	1	0	0	1	0	0	0	0	0	1	1	0	0	1	1	0	0	0	0	0	0	0	0	1	1	0	0	0
Ta-4D-LBD67	0	1	1	1	0	0	0	0	1	0	0	0	0	0	0	0	0	0	1	1	0	0	1	0	0	1	0	0	0	0	1	0	0	0	0	0	0
Ta-4D-LBD68	0	1	0	1	0	0	1	1	0	1	0	0	0	0	0	0	0	1	1	1	0	0	0	0	1	0	0	1	0	0	1	1	1	1	0	0	0
Ta-5A-LBD69	1	0	1	1	1	1	0	0	1	0	1	1	0	1	0	0	0	1	0	0	0	1	0	1	0	0	0	1	0	0	0	1	0	1	0	0	0
Ta-5A-LBD70	0	1	0	0	0	0	1	0	0	1	0	0	0	0	0	1	0	0	1	0	0	1	0	0	0	1	0	0	0	0	0	0	0	0	0	1	0
Ta-5A-LBD71	0	1	0	1	0	0	0	1	1	1	1	0	0	0	0	0	0	0	0	1	0	0	0	1	0	0	0	0	1	0	0	1	1	1	1	0	0
Ta-5A-LBD72	0	1	0	1	0	0	1	1	0	1	0	1	1	0	0	0	0	1	1	1	0	0	1	0	0	0	0	0	0	0	0	0	1	1	0	0	0
Ta-5A-LBD73	0	0	1	1	0	0	1	1	0	0	0	0	1	0	0	0	0	1	1	0	0	1	0	1	0	0	0	0	0	1	0	0	0	0	1	0	0
Ta-5A-LBD74	0	1	1	1	0	0	1	1	1	1	1	0	0	0	0	0	0	0	0	1	0	0	0	0	1	0	0	0	1	0	0	1	0	1	1	0	0
Ta-5B-LBD75	0	1	1	1	0	0	0	1	1	1	1	0	1	0	0	0	0	0	1	1	0	0	0	0	1	0	1	0	0	1	1	0	0	0	0	1	0
Ta-5B-LBD76	0	1	0	0	0	0	0	1	0	1	0	0	0	0	0	0	0	0	1	1	0	1	0	0	0	0	0	0	0	1	0	1	0	1	1	0	0
Ta-5B-LBD77	0	1	1	0	0	0	0	0	0	1	0	0	0	0	0	0	0	0	0	1	1	0	1	1	0	1	0	1	0	0	0	0	0	0	0	0	0
Ta-5D-LBD78	0	1	1	1	0	0	0	1	1	1	1	0	1	0	0	0	1	0	0	0	0	0	0	0	1	0	1	0	1	1	1	0	0	0	0	1	0
Ta-5D-LBD79	0	1	0	0	0	0	0	1	0	1	0	0	1	0	0	0	0	1	0	0	0	0	1	0	0	0	0	0	0	1	0	0	0	1	1	0	0
Ta-5D-LBD80	0	1	0	0	0	0	1	0	0	1	0	0	0	0	1	0	0	0	0	0	0	0	1	0	0	0	0	1	0	0	1	0	0	0	0	0	0
Ta-6A-LBD81	0	1	1	1	0	0	0	1	0	0	0	0	0	0	0	1	0	0	0	0	0	1	0	1	1	0	0	0	0	0	0	1	0	1	0	0	0
Ta-6A-LBD82	0	1	0	1	0	0	1	1	0	1	0	0	1	0	0	1	0	1	0	1	0	0	0	0	0	0	0	0	0	0	1	1	0	1	0	0	0
Ta-6B-LBD83	0	1	1	1	0	0	0	1	0	1	0	0	0	0	0	0	0	0	0	0	0	1	0	0	1	0	0	0	0	0	0	1	0	1	0	0	0
Ta-6B-LBD84	0	1	1	1	0	0	1	1	0	0	0	0	0	0	1	1	0	1	0	1	0	0	0	1	0	0	0	1	1	0	0	1	0	1	0	0	0
Ta-6D-LBD85	0	1	0	1	0	0	1	1	1	1	1	0	0	1	0	0	0	0	1	0	1	0	0	0	0	0	0	0	1	0	0	1	0	1	1	0	0
Ta-7A-LBD86	0	1	1	0	0	0	1	1	1	0	1	0	1	0	0	0	1	0	0	1	0	0	0	0	0	1	0	0	0	0	0	0	1	0	1	1	0
Ta-7A-LBD87	0	1	0	1	1	0	1	1	0	1	1	0	1	0	0	0	0	0	0	0	0	1	0	1	0	0	0	0	0	0	1	1	0	1	0	1	0
Ta-7B-LBD88	0	0	0	1	0	0	1	0	0	0	0	0	0	0	0	1	0	1	0	0	0	1	0	1	1	0	0	0	0	0	1	0	0	0	0	0	0
Ta-7D-LBD89	0	0	0	1	1	0	0	1	0	1	0	0	0	0	0	0	0	1	1	0	0	1	0	1	0	0	0	0	0	0	1	0	0	1	1	0	0
Ta-U-LBD90	0	1	0	1	0	0	1	1	0	1	0	0	1	0	0	0	0	1	1	1	0	1	0	1	0	0	0	0	0	0	0	1	0	1	0	0	0

## Sheet: Table S4
Table S4. Cis-elements statistics of TaLBD genes
Cis-elements	Nums	Function
3-AF3 binding site	1	part of a conserved DNA module array (CMA3)
ABRE	78	cis-acting element involved in the abscisic acid responsiveness
AE-box	32	part of a module for light response
ARE	59	cis-acting regulatory element essential for the anaerobic induction
AuxRR-core	13	cis-acting regulatory element involved in auxin responsiveness
Box II	2	part of a light responsive element
CAT-box	41	cis-acting regulatory element related to meristem expression
CGTCA-motif	62	cis-acting regulatory element involved in the MeJA-responsiveness
DRE core	31
G-Box	63	cis-acting regulatory element involved in light responsiveness
GA-motif	7	part of a light responsive element
GARE-motif	19	gibberellin-responsive element
GATA-motif	32	part of a light responsive element
GATT-motif	1	part of a light responsive element
GCN4_motif	9	cis-regulatory element involved in endosperm expression
GT1-motif	29	light responsive element
Gap-box	5	part of a light responsive element
I-box	19	part of a light responsive element
LTR	42	cis-acting element involved in low-temperature responsiveness
MBS	42	MYB binding site involved in drought-inducibility
MBSI	2	MYB binding site involved in flavonoid biosynthetic genes regulation
MRE	17	MYB binding site involved in light responsiveness
MSA-like	10	cis-acting element involved in cell cycle regulation
O2-site	40	cis-acting regulatory element involved in zein metabolism regulation
P-box	32	gibberellin-responsive element
RY-element	23	cis-acting regulatory element involved in seed-specific regulation
SARE	1	cis-acting element involved in salicylic acid responsiveness
Sp1	31	light responsive element
TATC-box	6	cis-acting element involved in gibberellin-responsiveness
TC-rich repeats	18	cis-acting element involved in defense and stress responsiveness
TCA-element	29	cis-acting element involved in salicylic acid responsiveness
TCCC-motif	23	part of a light responsive element
TGA-element	20	auxin-responsive element
TGACG-motif	62	cis-acting regulatory element involved in the MeJA-responsiveness
box S	13
circadian	7	cis-acting regulatory element involved in circadian control

## Sheet: Table S5
Table S5. SNP number found in the wheat LBD genes
A			B			D
Gene ID	Landraces	Varieties	Gene ID	Landraces	Varieties	Gene ID	Landraces	Varieties
Ta-1A-LBD1	3	1	Ta-1B-LBD5	0	0	Ta-1D-LBD9	10	13
Ta-1A-LBD2	2	28	Ta-1B-LBD6	3	15	Ta-1D-LBD10	0	3
Ta-1A-LBD3	1	0	Ta-1B-LBD7	5	1	Ta-1D-LBD11	0	1
Ta-1A-LBD4	20	23	Ta-1B-LBD8	21	8	Ta-1D-LBD12	0	6
Ta-2A-LBD13	5	3	Ta-2B-LBD15	1	15	Ta-2D-LBD17	3	6
Ta-2A-LBD14	4	5	Ta-2B-LBD16	1	10	Ta-2D-LBD18	1	4
Ta-3A-LBD20	2	4	Ta-3B-LBD27	1	6	Ta-2D-LBD19	1	1
Ta-3A-LBD21	0	2	Ta-3B-LBD28	1	5	Ta-3D-LBD33	0	2
Ta-3A-LBD22	0	0	Ta-3B-LBD29	0	4	Ta-3D-LBD34	0	2
Ta-3A-LBD23	0	1	Ta-3B-LBD30	5	6	Ta-3D-LBD35	0	0
Ta-3A-LBD24	5	2	Ta-3B-LBD31	2	8	Ta-3D-LBD36	0	1
Ta-3A-LBD25	21	16	Ta-3B-LBD32	5	4	Ta-3D-LBD37	2	5
Ta-3A-LBD26	11	11	Ta-4B-LBD47	4	4	Ta-3D-LBD38	3	5
Ta-4A-LBD39	2	2	Ta-4B-LBD48	17	19	Ta-4D-LBD58	3	0
Ta-4A-LBD40	4	6	Ta-4B-LBD49	2	2	Ta-4D-LBD59	0	6
Ta-4A-LBD41	3	3	Ta-4B-LBD50	2	8	Ta-4D-LBD60	0	1
Ta-4A-LBD42	11	14	Ta-4B-LBD51	1	1	Ta-4D-LBD61	1	5
Ta-4A-LBD43	23	27	Ta-4B-LBD52	2	4	Ta-4D-LBD62	1	3
Ta-4A-LBD44	1	2	Ta-4B-LBD53	2	3	Ta-4D-LBD63	0	2
Ta-4A-LBD45	4	4	Ta-4B-LBD54	4	5	Ta-4D-LBD64	0	0
Ta-4A-LBD46	4	5	Ta-4B-LBD55	1	2	Ta-4D-LBD65	0	5
Ta-5A-LBD69	0	1	Ta-4B-LBD56	12	11	Ta-4D-LBD66	1	1
Ta-5A-LBD70	6	11	Ta-4B-LBD57	18	3	Ta-4D-LBD67	0	9
Ta-5A-LBD71	1	3	Ta-5B-LBD75	3	4	Ta-4D-LBD68	0	0
Ta-5A-LBD72	3	2	Ta-5B-LBD76	0	1	Ta-5D-LBD78	1	1
Ta-5A-LBD73	4	5	Ta-5B-LBD77	2	6	Ta-5D-LBD79	2	0
Ta-5A-LBD74	5	1	Ta-6B-LBD83	11	27	Ta-5D-LBD80	1	4
Ta-6A-LBD81	17	22	Ta-6B-LBD84	20	12	Ta-6D-LBD85	9	11
Ta-6A-LBD82	11	11	Ta-7B-LBD88	26	24	Ta-7D-LBD89	10	4
Ta-7A-LBD86	0	0
Ta-7A-LBD87	10	16
Sum	183	231		172	218		49	101
Total	404	550

## Sheet: Table S6
Table S6. Pi valure of the wheat LBD genes
A subgenome			B subgenome			D subgenome
Gene ID	Landraces	Varieties	Gene ID	Landraces	Varieties	Gene ID	Landraces	Varieties
Ta-1A-LBD1	5.95323e-05	5.26787e-06	Ta-1B-LBD5	0	0	Ta-1D-LBD10	7.63625e-05	0.000126229
Ta-1A-LBD2	7.12053e-05	0.000171621	Ta-1B-LBD7	6.37037e-05	0.00013676	Ta-1D-LBD11	0	8.47254e-06
Ta-1A-LBD3	3.04904e-05	0	Ta-1B-LBD8	0.000128858	2.91048e-05	Ta-1D-LBD12	0	2.94118e-06
Ta-1A-LBD4	0.000129532	0.000116211	Ta-1B-LBD9	0.00021326	6.08882e-05	Ta-1D-LBD13	0	1.7384e-05
Ta-2A-LBD14	3.46663e-05	8.38479e-06	Ta-2B-LBD16	3.72053e-05	8.80008e-05	Ta-2D-LBD18	3.84782e-05	0.000127007
Ta-2A-LBD15	9.94615e-05	0.000100139	Ta-2B-LBD17	9.98185e-06	6.03679e-05	Ta-2D-LBD20	8.53017e-06	1.39162e-05
Ta-3A-LBD22	9.75203e-05	7.40587e-05	Ta-3B-LBD29	9.67978e-06	7.47659e-05	Ta-2D-LBD21	9.98185e-06	2.76562e-06
Ta-3A-LBD23	0	1.10625e-05	Ta-3B-LBD30	4.70054e-05	5.21522e-05	Ta-3D-LBD35	0	5.79459e-06
Ta-3A-LBD24	0	0	Ta-3B-LBD31	0	1.11506e-05	Ta-3D-LBD36	0	5.88235e-06
Ta-3A-LBD25	0	2.76562e-06	Ta-3B-LBD32	0.000151244	0.000152904	Ta-3D-LBD37	0	0
Ta-3A-LBD26	4.22876e-05	5.88235e-06	Ta-3B-LBD33	1.02238e-05	5.35567e-05	Ta-3D-LBD38	0	2.94118e-06
Ta-3A-LBD27	0.000502615	0.000116955	Ta-3B-LBD34	0.000128383	9.91249e-05	Ta-3D-LBD39	1.35511e-05	1.41796e-05
Ta-3A-LBD28	0.000387533	0.000170578	Ta-4B-LBD49	0.000104055	0.000119009	Ta-3D-LBD40	3.67828e-05	1.71206e-05
Ta-4A-LBD41	5.95301e-05	2.77005e-05	Ta-4B-LBD50	0.000298198	0.000371742	Ta-4D-LBD60	8.6813e-05	0
Ta-4A-LBD42	0.000122873	0.000127625	Ta-4B-LBD51	1.01029e-05	5.61906e-06	Ta-4D-LBD61	0	1.85703e-05
Ta-4A-LBD43	1.9601e-05	1.07116e-05	Ta-4B-LBD52	2.2807e-05	6.98013e-05	Ta-4D-LBD62	0	5.619e-06
Ta-4A-LBD44	0.000231857	0.000221115	Ta-4B-LBD53	3.32731e-06	5.619e-06	Ta-4D-LBD63	6.29168e-06	2.79199e-05
Ta-4A-LBD45	0.000776853	0.000835735	Ta-4B-LBD54	5.66243e-05	4.71043e-05	Ta-4D-LBD64	3.32731e-06	1.42671e-05
Ta-4A-LBD46	2.41984e-05	5.79459e-06	Ta-4B-LBD55	1.1132e-05	2.49357e-05	Ta-4D-LBD65	0	5.70683e-06
Ta-4A-LBD47	6.83062e-05	6.53244e-05	Ta-4B-LBD56	2.66186e-05	6.70808e-05	Ta-4D-LBD66	0	0
Ta-4A-LBD48	3.60586e-05	2.91931e-05	Ta-4B-LBD57	6.53362e-06	2.63835e-05	Ta-4D-LBD67	0	1.7033e-05
Ta-5A-LBD71	0	5.79456e-06	Ta-4B-LBD58	0.000335681	0.000382675	Ta-4D-LBD68	6.53362e-06	5.619e-06
Ta-5A-LBD72	0.000186348	0.000187813	Ta-4B-LBD59	0.000152502	9.04411e-05	Ta-4D-LBD69	0	7.14291e-05
Ta-5A-LBD73	6.77556e-06	2.07211e-05	Ta-5B-LBD77	0.000103149	9.40764e-05	Ta-4D-LBD70	0	0
Ta-5A-LBD74	8.85093e-05	8.53404e-05	Ta-5B-LBD78	0	2.8534e-06	Ta-5D-LBD80	6.77556e-06	2.94118e-06
Ta-5A-LBD75	1.68785e-05	3.63924e-05	Ta-5B-LBD79	6.17064e-05	7.9292e-05	Ta-5D-LBD81	6.53371e-06	0
Ta-5A-LBD76	5.45084e-05	5.44343e-06	Ta-6B-LBD85	0.000198658	0.000360189	Ta-5D-LBD82	6.77556e-06	2.195e-05
Ta-6A-LBD83	0.000365488	0.000457517	Ta-6B-LBD86	0.000443775	0.000371322	Ta-6D-LBD87	0.000243752	0.000237864
Ta-6A-LBD84	0.000261766	0.000278257	Ta-7B-LBD90	0.000695492	0.000854274	Ta-7D-LBD91	5.22693e-05	5.96154e-05
Ta-7A-LBD88	0	0
Ta-7A-LBD89	0.000292323	9.33773e-05
Mean	0.000131184	0.000105703		0.000114824	0.000130731		2.07848e-05	2.873e-05
Mean_ABD	8.89e-05	8.86e-05
